# Supplementary material for: Chondroitin sulfate alleviates osteoarthritis by upregulating HSPA8 to inhibit chondrocyte ferroptosis
Source: PLoS One. 2026 Feb 19;21(2):e0342242. doi: 10.1371/journal.pone.0342242 (PMC12919810; doi:10.1371/journal.pone.0342242)
Supplement: S1 Data — (XLSX) [file pone.0342242.s007.xlsx]

## Sheet: Figure 1 and 2
Fig. 1 A									Fig. 2 A
	c	DMSO	0.1	0.2	0.4	0.8				Control	RSL3	RSL3+1uM Fer-1
	96.94	100.76	102.14	67.45	7.54	8.91				11.456	34.782	17.782
	100	101.83	98.17	64.09	10.9	9.83				12.346	35.768	16.065
	103.06	93.89	94.65	66.15	12.12	5.86				11.365	41.099	18.132
Mean	100	98.83	98.32	65.77	10.19	8.2			Mean	11.72	37.22	17.33
Std. Deviation	3.06	4.309	3.747	2.376	2.372	2.078			Std. Deviation	0.542	3.398	1.106
Std. Error of Mean	1.767	2.488	2.163	1.68	1.369	1.2			Std. Error of Mean	0.3129	1.962	0.6387
Fig. 1 B									Fig. 2 B
										Control	RSL3	RSL3+1μM Fer-1
	Group A	Group B	Group C	Group D						14.54	30.928	21.948
	102.72	50.58	117.79	106.99						16.009	31.984	18.677
	103.12	55.47	112.29	109.64						15.11	29.553	25.024
	94.16	35.1	118.4	116.36					Mean	15.22	30.82	21.88
Mean	100	47.05	116.2	111					Std. Deviation	0.7406	1.219	3.174
Std. Deviation	5.062	10.63	3.365	4.83					Std. Error of Mean	0.4276	0.7038	1.833
Std. Error of Mean	2.922	6.139	1.943	2.789
									Fig. 2 E
Fig. 1 D										Control	RSL3	RSL3+1μM Fer-1
										5.9	0.8	4.95
	Control	RSL3	RSL3+1uM Fer-1							5.27	0.84	4.84
	18.944	54.26	25.426							5.12	0.87	4.23
	19.377	54.751	26.46						Mean	5.43	0.8367	4.673
	19.42	57.43	25.161						Std. Deviation	0.4139	0.03512	0.3879
Mean	19.25	55.48	25.68						Std. Error of Mean	0.239	0.02028	0.2239
Std. Deviation	0.2633	1.706	0.6864
Std. Error of Mean	0.152	0.9851	0.3963
									Fig. 2 F
										Control	RSL3	RSL3+1uM Fer-1
Fig. 1 E										26.613	40.578	27.079
										27.114	40.27	27.149
	Control	RSL3	RSL3+1μM Fer-1							26.662	39.631	27.034
	1.12856	1.96358	1.13472						Mean	26.8	40.16	27.09
	0.865665	1.72342	1.03493						Std. Deviation	0.2762	0.483	0.05795
	1.00577	1.69143	1.13472						Std. Error of Mean	0.1595	0.2789	0.03346
Mean	1	1.793	1.101
Std. Deviation	0.1315	0.1488	0.05762
Std. Error of Mean	0.07595	0.08588	0.03326
									Fig. 2 G
Fig. 1 F										Control	RSL3	RSL3+1μM Fer-1
										0.991882	0.263941	1.0459
ACSL4	Control	RSL3	RSL3+1μm/L Fer-1							0.954683	0.263217	0.888228
	1.17013	1.40444	1.07425							1.05343	0.383902	0.883865
	0.93088	1.37554	1.00231						Mean	1	0.3037	0.9393
	0.918064	1.51572	1.00231						Std. Deviation	0.04987	0.06947	0.09232
Mean	1.006	1.432	1.026						Std. Error of Mean	0.02879	0.04011	0.0533
Std. Deviation	0.142	0.07401	0.04153
Std. Error of Mean	0.08197	0.04273	0.02398
MMP13	Control	RSL3	RSL3+1μm/L Fer-1
	1.16743	1.85746	1.27456
	0.935191	1.80667	1.29235
	0.915945	1.97703	1.33793
Mean	1.006	1.88	1.302
Std. Deviation	0.14	0.08746	0.03268
Std. Error of Mean	0.08081	0.0505	0.01887
PTGS2	Control	RSL3	RSL3+1μm/L Fer-1
	0.993092	14.3535	1.79834
	0.895025	16.4879	1.52274
	1.12506	13.2079	1.68958
Mean	1.004	14.68	1.67
Std. Deviation	0.1154	1.665	0.1388
Std. Error of Mean	0.06664	0.9611	0.08015
SLC7A11	Control	RSL3	RSL3+1μm/L Fer-1
	1.34412	3.13834	1.59475
	0.672062	2	1.40769
	1.10701	2.71321	1.60585
Mean	1.041	2.617	1.536
Std. Deviation	0.3408	0.5752	0.1113
Std. Error of Mean	0.1968	0.3321	0.06428

## Sheet: Figure 3 and 4 
Fig. 3 A													Fig. 4 A
	c	0.003	0.01	0.03	0.1	0.3	1	3	10	30				Control	RSL3	RSL3+1mg/ml CS	RSL3+3mg/ml CS
	101.3	124.77	129.32	128.25	124.09	131.6	113.5	123.29	69.36	79.52				12.342	46.367	17.025	15.749
	101.83	127.18	130.93	125.84	127.31	133.35	112.16	119.94	89.92	78.14				11.312	40.658	23.248	15.033
	96.87	125.44	131.87	125.7	108.4	133.48	123.02	130.13	81.83	82.06				11.216	40.513	18.428	13.331
Mean	100	125.8	130.7	126.6	119.9	132.8	116.2	124.5	80.37	79.91			Mean	11.62	42.51	19.57	14.7
Std. Deviation	2.724	1.244	1.29	1.434	10.12	1.05	5.921	5.194	10.36	1.988			Std. Deviation	0.6242	3.339	3.264	1.242
Std. Error of Mean	1.572	0.7182	0.7445	0.8277	5.841	0.6062	3.419	2.999	5.98	1.148			Std. Error of Mean	0.3604	1.928	1.885	0.7171
Fig. 3 B
	Group A	Group B	Group C	Group D	Group E	Group F	Group G	Group H	Group I				Fig. 4 B
	92.97	62.21	53.42	55.76	69.82	85.64	108.2	116.11	114.41					Control	RSL3	RSL3+1mg/ml CS	RSL3+3mg/ml CS
	101.76	63.67	54.88	54.88	66.6	92.97	107.91	120.51	98.34					14.702	41.798	22.738	19.538
	105.27	63.09	60.74	66.31	58.11	77.15	121.68	119.04	106.28					17.503	35.933	22.745	19.01
Mean	100	62.99	56.35	58.98	64.84	85.25	112.6	118.6	106.3					16.996	36.394	24.376	17.291
Std. Deviation	6.336	0.7351	3.874	6.36	6.049	7.917	7.868	2.24	8.035				Mean	16.4	38.04	23.29	18.61
Std. Error of Mean	3.658	0.4244	2.237	3.672	3.493	4.571	4.542	1.293	4.639				Std. Deviation	1.492	3.261	0.9437	1.175
													Std. Error of Mean	0.8617	1.883	0.5448	0.6783
Fig. 3 D													Fig. 4 E
	Control	RSL3	RSL3+1mg/ml CS	RSL3+3mg/ml CS										Control	RSL3	1mg/ml CS+RSL3	3mg/ml CS+RSL3
	19.591	43.15	33.059	27.868										5.65	0.42	3.9	4.19
	20.256	46.582	35.304	26.801										5.57	0.59	4.07	4.85
	20.504	47.215	29.062	29.122										5.98	0.44	3.67	4.61
Mean	20.12	45.65	32.48	27.93									Mean	5.733	0.4833	3.88	4.55
Std. Deviation	0.4721	2.187	3.162	1.162									Std. Deviation	0.2173	0.09292	0.2007	0.3341
Std. Error of Mean	0.2726	1.263	1.825	0.6707									Std. Error of Mean	0.1255	0.05364	0.1159	0.1929
Fig. 3 E													Fig. 4 F
	Control	RSL3	RSL3+1mg/ml CS	RSL3+3mg/ml CS										Control	RSL3	RSL3+1mg/ml CS	RSL3+3mg/ml CS
	1.26158	2.08029	1.44771	1.39193										26.98	49.156	26.19	27.748
	0.929777	1.79664	1.61508	1.29174										27.106	49.334	26.146	26.931
	0.808643	2.11085	1.35841	1.45604										27.002	49.762	26.193	25.426
Mean	1	1.996	1.474	1.38									Mean	27.03	49.42	26.18	26.7
Std. Deviation	0.2345	0.1733	0.1303	0.08281									Std. Deviation	0.0673	0.3115	0.02631	1.178
Std. Error of Mean	0.1354	0.1	0.07523	0.04781									Std. Error of Mean	0.03886	0.1798	0.01519	0.68
													Fig. 4 G
Fig. 3 F														Control	RSL3	RSL3+1mg/ml CS	RSL3+3mg/ml CS
ACSL4	Control	RSL3	RSL3+1mg/ml CS	RSL3+3mg/ml CS										1.02719	0.285416	0.866854	0.962277
	1.0046	2.03261	1.69741	1.35347										0.94633	0.30467	0.828836	0.875479
	0.97038	1.89649	1.50873	1.21982										1.02648	0.197511	0.798586	0.839848
	1.04002	1.99078	1.32256	1.30737									Mean	1	0.2625	0.8314	0.8925
Mean	1.005	1.973	1.51	1.294									Std. Deviation	0.04648	0.05713	0.03421	0.06297
Std. Deviation	0.03482	0.06972	0.1874	0.06789									Std. Error of Mean	0.02684	0.03298	0.01975	0.03636
Std. Error of Mean	0.0201	0.04025	0.1082	0.0392
MMP13	Control	RSL3	RSL3+1mg/ml CS	RSL3+3mg/ml CS
	1.18646	1.76541	0.983957	1.15402
	0.850667	1.93187	1.38191	1.05458
	0.990801	1.48452	1.4811	1.0693
Mean	1.009	1.727	1.282	1.093
Std. Deviation	0.1687	0.2261	0.2631	0.05367
Std. Error of Mean	0.09738	0.1305	0.1519	0.03099
PTGS2	Control	RSL3	RSL3+1mg/ml CS	RSL3+3mg/ml CS
	1.19196	10.5074	1.66632	1.25122
	0.915945	10.8779	1.5874	1.39797
	0.915945	11.1065	1.72508	1.28639
Mean	1.008	10.83	1.66	1.312
Std. Deviation	0.1594	0.3023	0.06909	0.07662
Std. Error of Mean	0.092	0.1746	0.03989	0.04424
SLC7A11	Control	RSL3	RSL3+1mg/ml CS	RSL3+3mg/ml CS
	1.36604	2.79594	9.25351	13.3923
	0.97942	2.66352	8.87656	14.9631
	0.747425	2.59068	9.00047	13.2079
Mean	1.031	2.683	9.044	13.85
Std. Deviation	0.3125	0.1041	0.1921	0.9645
Std. Error of Mean	0.1804	0.06008	0.1109	0.5569
Fig. 3 G
GPX4	Control	RSL3	RSL3+1mg/ml CS	RSL3+3mg/ml CS	RSL3+1μM Fer-1
	1.05107	0.55289	1.09454	1.13433	0.86448
	1.08134	0.786375	1.08851	1.14541	0.950647
	0.867583	0.46024	0.985147	1.0386	0.997185
Mean	1	0.5998	1.056	1.106	0.9374
Std. Deviation	0.1157	0.1681	0.06149	0.05873	0.06733
Std. Error of Mean	0.06678	0.09703	0.0355	0.03391	0.03887
SLC7A11	Control	RSL3	RSL3+1mg/ml CS	RSL3+3mg/ml CS	RSL3+1μM Fer-1
	1.09673	0.382248	1.08589	1.29354	0.802796
	0.966401	0.463941	0.859198	1.11504	0.947532
	0.93687	0.322807	1.10332	1.32922	0.709523
Mean	1	0.3897	1.016	1.246	0.82
Std. Deviation	0.08506	0.07086	0.1362	0.1147	0.1199
Std. Error of Mean	0.04911	0.04091	0.07863	0.06625	0.06924
Fig. 3 H
COL2A1	Control	RSL3	RSL3+1mg/ml CS	RSL3+3mg/ml CS
	1.03231	0.650869	0.867972	0.95848
	1.12174	0.602129	0.789193	1.04255
	0.845944	0.461649	0.774633	0.86423
Mean	1	0.5715	0.8106	0.9551
Std. Deviation	0.1407	0.09825	0.05022	0.08921
Std. Error of Mean	0.08124	0.05672	0.02899	0.0515

## Sheet: Figure 5 and 6 and SUP  
Fig. 5 A										Fig. 6 B							S5 Fig
HSPA8	Control	RSL3	RSL3+1mg/ml CS	RSL3+3mg/ml CS							Sham	Hulth	100mg/Kg CS	300mg/Kg CS				Control	NC	siRNA
	1.19472	1.00231	2.80889	4.74585							0	5	2	2				1.33176	1.1019	0.205423
	0.92445	0.948246	2.94854	4.74585							1	4	2.5	2				0.915945	0.707107	0.276752
	0.905425	0.909618	2.77022	4.64818							0	5	3	2.5				0.819794	1.07177	0.172739
Mean	1.008	0.9534	2.843	4.713						Mean	0.3333	4.667	2.5	2.167			Mean	1.022	0.9603	0.2183
Std. Deviation	0.1618	0.04656	0.0938	0.05639						Std. Deviation	0.5774	0.5774	0.5	0.2887			Std. Deviation	0.2721	0.2198	0.05319
Std. Error of Mean	0.09342	0.02688	0.05416	0.03256						Std. Error of Mean	0.3333	0.3333	0.2887	0.1667			Std. Error of Mean	0.1571	0.1269	0.03071
SLCA711	Control	RSL3	RSL3+1mg/ml CS	RSL3+3mg/ml CS
	1.13288	2.32409	12.0698	20.393
	0.959264	2.27626	12.4092	20.2521						Fig. 6 D
	0.920188	2.06575	11.1065	21.8566						ACSL4	Control	Hulth	100mg/Kg CS	300mg/Kg CS
Mean	1.004	2.222	11.86	20.83							1.01523	4.50929	3.12234	3.01247
Std. Deviation	0.1132	0.1374	0.6758	0.8885							0.958006	5.01326	3.22356	2.02987
Std. Error of Mean	0.06537	0.07935	0.3902	0.513							1.02677	5.51251	2.51236	2.51369
										Mean	1	5.012	2.953	2.519
										Std. Deviation	0.03682	0.5016	0.3847	0.4913
										Std. Error of Mean	0.02126	0.2896	0.2221	0.2837
Fig. 5 B
	Control	RSL3	RSL3+1mg/ml CS	RSL3+3mg/ml CS						COL2A1	Control	Hulth	100mg/Kg CS	300mg/Kg CS
	0.971933	0.909217	1.42224	1.67143							1.17557	0.312314	0.712365	0.653562
	1.05613	0.996108	1.38408	1.91803							0.84274	0.421592	0.830254	0.810893
	0.971933	1.25217	1.52224	1.67143							0.98169	0.251982	0.700234	0.752398
Mean	1	1.052	1.443	1.754						Mean	1	0.3286	0.7476	0.739
Std. Deviation	0.04861	0.1783	0.07135	0.1424						Std. Deviation	0.1672	0.08597	0.07182	0.07952
Std. Error of Mean	0.02807	0.1029	0.04119	0.0822						Std. Error of Mean	0.09651	0.04964	0.04147	0.04591
										HSPA8	Control	Hulth	100mg/Kg CS	300mg/Kg CS
											1.0004	0.823987	2.21567	2.3569
											0.9647	0.90231	2.11698	2.21113
											1.0349	1.11301	2.31234	2.41223
Fig. 5 C										Mean	1	0.9464	2.215	2.327
	Control	NC	R	R+1 CS	siRNA+R+1 CS	R+3 CS	siRNA+R+3 CS			Std. Deviation	0.0351	0.1495	0.09768	0.1039
	0.878633	1.02811	2.03731	8.63383	4.28709	15.102	5.29024			Std. Error of Mean	0.02026	0.0863	0.0564	0.05998
	1.25992	1.20696	2.70695	7.4127	3.55537	16.0843	4.3873
	0.903335	0.965936	2.15348	8.63383	3.29436	12.5244	6.51305
Mean	1.014	1.067	2.299	8.227	3.712	14.57	5.397			MMP13	Control	Hulth	100mg/Kg CS	300mg/Kg CS
Std. Deviation	0.2134	0.1251	0.3578	0.705	0.5146	1.839	1.067				1.17556	3.21699	0.982567	1.15416
Std. Error of Mean	0.1232	0.07224	0.2066	0.407	0.2971	1.062	0.616				0.842627	3.5269	1.38246	1.05458
											0.981812	3.14021	1.48106	1.06931
										Mean	1	3.295	1.282	1.093
										Std. Deviation	0.1672	0.2047	0.264	0.05375
										Std. Error of Mean	0.09654	0.1182	0.1524	0.03103
										SLC7A11	Control	Hulth	100mg/Kg CS	300mg/Kg CS
											0.9996	0.512578	4.18555	4.54788
											0.965553	0.623544	3.81236	3.85223
											1.03485	0.414587	4.24579	4.15488
										Mean	1	0.5169	4.081	4.185
										Std. Deviation	0.03465	0.1045	0.2348	0.3488
										Std. Error of Mean	0.02	0.06036	0.1356	0.2014
